# Supplementary material for: Babesia and Theileria Identification in Adult Ixodid Ticks from Tapada Nature Reserve, Portugal
Source: Pathogens. 2022 Feb 8;11(2):222. doi: 10.3390/pathogens11020222 (PMC8876925; doi:10.3390/pathogens11020222)
Supplement: Supplementary file 1 [file pathogens-11-00222-s001.zip]

Archive with 3 entries (3 files):
- New_Supplementary_Table S1.pdf
- New_Supplementary_Table S2.pdf
- Supplementary_Figure S1.pdf
